# Supplementary material for: The Crosstalk of the Salicylic Acid and Jasmonic Acid Signaling Pathways Contributed to Different Resistance to Phytoplasma Infection Between the Two Genotypes in Chinese Jujube
Source: Front Microbiol. 2022 Mar 18;13:800762. doi: 10.3389/fmicb.2022.800762 (PMC8971994; doi:10.3389/fmicb.2022.800762)
Supplement: Supplementary file 1 [file Data_Sheet_1.ZIP]

Archive with 3 entries (3 files):
- Table S1.xlsx
- Table S2.xlsx
- Figure S1.pptx
