# Supplementary material for: The Crosstalk of the Salicylic Acid and Jasmonic Acid Signaling Pathways Contributed to Different Resistance to Phytoplasma Infection Between the Two Genotypes in Chinese Jujube
Source: Front Microbiol. 2022 Mar 18;13:800762. doi: 10.3389/fmicb.2022.800762 (PMC8971994; doi:10.3389/fmicb.2022.800762)
Supplement: Supplementary file 1 [file Data_Sheet_1.ZIP › Table S1.xlsx]

## Sheet: Sheet1
	Table S1 The primer sequences of selected DEGs for qRT-PCR
	Name	Forward primers (5′to 3′)	Reverse primers (5′ to 3′)
	ZjACT	AGCCTTCCTGCCAACGAGT	TTGCTTCTCACCCTTGATGC
	SPK2A	CTAGAAACCCGCCTCCAGCA	TGCATGAACCTCCCTCACCC
	IAAGH3	GACGAGGTTCTGAGGGTCGG	GTCCGTGATCCAGTCGCTGA
	Cytokinin dehydrogenase 5	CCACGCTGTTCTTGGTGGTC	CCACGCTGTTCTTGGTGGTC
	3-epi-6-deoxocathasterone	CGCCCTGAGAGCTTCATGGATA	CCCCATCAGCTCAGTCAGAGA
	T1FY6B	TGAAGAACCCACTGATGGTGGT	TCCTGAGCAGCCTTGAAAGACA
	Auxin22	GGGAGGCGTTGAAGGATGGA	TTGGGCTGCAGTTCAAACCC
