# Supplementary material for: The Crosstalk of the Salicylic Acid and Jasmonic Acid Signaling Pathways Contributed to Different Resistance to Phytoplasma Infection Between the Two Genotypes in Chinese Jujube
Source: Front Microbiol. 2022 Mar 18;13:800762. doi: 10.3389/fmicb.2022.800762 (PMC8971994; doi:10.3389/fmicb.2022.800762)
Supplement: Supplementary file 1 [file Data_Sheet_1.ZIP › Table S2.xlsx]

## Sheet: 测序数据统计表
Table S2 Quality analysis of transcriptome sequencing data.
Sample	Raw reads	Raw bases	Clean reads	Clean bases	Error rate(%)	Q20(%)	Q30(%)	GC content(%)	Total reads	Total mapped	Multiple mapped	Uniquely mapped
PZS1D_1	50963176	7695439576	50139400	7340420729	0.0231	98.75	96.15	46.31	50139400	43271244(86.3%)	6343622(12.65%)	36927622(73.65%)
PZS1D_2	45935410	6936246910	45110668	6623221240	0.0232	98.71	96.04	46.59	45110668	37349803(82.8%)	5944607(13.18%)	31405196(69.62%)
PZS1H_1	42103894	6357687994	41669366	6130718340	0.0238	98.5	95.36	45.28	41669366	35857990(86.05%)	4843871(11.62%)	31014119(74.43%)
PZS1H_2	50670752	7651283552	50139536	7374277204	0.0236	98.59	95.62	45.6	50139536	42472824(84.71%)	6185728(12.34%)	36287096(72.37%)
PZS2D_1	43827854	6618005954	43349802	6446154574	0.0262	97.6	92.99	45.16	43349802	36997778(85.35%)	4814765(11.11%)	32183013(74.24%)
PZS2D_2	46424908	7010161108	45965100	6760142150	0.0237	98.55	95.52	44.82	45965100	40411913(87.92%)	5285614(11.5%)	35126299(76.42%)
PZS2H_1	46889842	7080366142	46368436	6879242141	0.0261	97.62	92.99	46.62	46368436	38118811(82.21%)	6114808(13.19%)	32004003(69.02%)
PZS2H_2	44631902	6739417202	44066280	6555821265	0.0263	97.55	92.86	46.52	44066280	36420958(82.65%)	5982204(13.58%)	30438754(69.07%)
PZS3D_1	42693154	6446666254	42027556	6217259932	0.0239	98.41	95.26	45.8	42027556	37233121(88.59%)	4546251(10.82%)	32686870(77.77%)
PZS3D_2	49236554	7434719654	48563770	7095784739	0.0238	98.5	95.43	45.78	48563770	43120709(88.79%)	5382195(11.08%)	37738514(77.71%)
PZS3H_1	42845092	6469608892	42438792	6288974648	0.0236	98.62	95.58	45.96	42438792	37006939(87.2%)	5056648(11.92%)	31950291(75.29%)
PZS3H_2	44176714	6670683814	43575286	6412067762	0.0235	98.59	95.68	45.8	43575286	39073300(89.67%)	4870671(11.18%)	34202629(78.49%)
T13S1D_1	46998214	7096730314	46476394	6870904084	0.026	97.65	93.11	45.62	46476394	40301997(86.71%)	5565268(11.97%)	34736729(74.74%)
T13S1D_2	45284544	6837966144	44802572	6660429471	0.0263	97.56	92.86	45.63	44802572	37607797(83.94%)	5464189(12.2%)	32143608(71.75%)
T13S1H_1	42787674	6460938774	42279446	6284251734	0.0258	97.73	93.3	46.5	42279446	34130969(80.73%)	5212473(12.33%)	28918496(68.4%)
T13S1H_2	48239438	7284155138	47715338	7037405330	0.0237	98.54	95.47	45.1	47715338	41504687(86.98%)	5485198(11.5%)	36019489(75.49%)
T13S2D_1	52323752	7900886552	51816212	7674189299	0.0257	97.79	93.42	46.29	51816212	42765753(82.53%)	6526703(12.6%)	36239050(69.94%)
T13S2D_2	52923354	7991426454	52401510	7669651916	0.0234	98.66	95.8	45.63	52401510	45251879(86.36%)	6630893(12.65%)	38620986(73.7%)
T13S2H_1	51335282	7751627582	50849022	7477111875	0.0237	98.53	95.43	45.26	50849022	43775358(86.09%)	6148509(12.09%)	37626849(74.0%)
T13S2H_2	47388514	7155665614	46773452	6817008857	0.0235	98.62	95.75	45.25	46773452	40621611(86.85%)	5424603(11.6%)	35197008(75.25%)
T13S3D_1	44537734	6725197834	43848998	6422791169	0.0237	98.53	95.51	46.14	43848998	38761985(88.4%)	5212888(11.89%)	33549097(76.51%)
T13S3D_2	41710480	6298282480	40993548	6093452018	0.0257	97.79	93.49	46.22	40993548	35539314(86.69%)	5108397(12.46%)	30430917(74.23%)
T13S3H_1	50825764	7674690364	50003074	7294876568	0.0235	98.6	95.69	46.29	50003074	44800965(89.6%)	5723312(11.45%)	39077653(78.15%)
T13S3H_2	42790948	6461433148	42107038	6164642155	0.0236	98.57	95.62	45.88	42107038	37690098(89.51%)	4694739(11.15%)	32995359(78.36%)
